# Supplementary material for: The Nutritional Gene Expression Regulation Potential of a Lysolecithin-Based Product
Source: Curr Issues Mol Biol. 2025 Jul 15;47(7):548. doi: 10.3390/cimb47070548 (PMC12293776; doi:10.3390/cimb47070548)
Supplement: Supplementary file 1 [file cimb-47-00548-s001.zip]

Archive with 1 entries (1 files):
- cimb-3717112-supplementary.pdf
